# Supplementary material for: Influence of Tunneled Hemodialysis-Catheters on Inflammation and Mortality in Dialyzed Patients
Source: Int J Environ Res Public Health. 2021 Jul 16;18(14):7605. doi: 10.3390/ijerph18147605 (PMC8304695; doi:10.3390/ijerph18147605)
Supplement: Supplementary file 1 [file ijerph-18-07605-s001.zip]

Archive with 1 entries (1 files):
- ijerph-1292171-supplementary.pdf
